# Supplementary material for: Cosmic coding and transfer for ultra high security near-field communications
Source: iScience. 2023 Jan 4;26(2):105897. doi: 10.1016/j.isci.2022.105897 (PMC9883181; doi:10.1016/j.isci.2022.105897)
Supplement: Data S1. D_Sender.csv — The 10-second data collected at DSENDER. The first column indicates the detector identification number. The second column indicates the event identification number. The third column indicates the time of the event occurrence in units of ps. [file mmc1.csv]

Data collected at the sender's detector.
1	13494	1.81196E+14
1	13495	1.8121E+14
1	13496	1.81238E+14
1	13497	1.81244E+14
1	13498	1.81266E+14
1	13499	1.81279E+14
1	13500	1.81286E+14
1	13501	1.81317E+14
1	13502	1.81322E+14
1	13503	1.81326E+14
1	13504	1.81333E+14
1	13505	1.81357E+14
1	13506	1.81364E+14
1	13507	1.81367E+14
1	13508	1.81375E+14
1	13509	1.81383E+14
1	13510	1.81398E+14
1	13511	1.814E+14
1	13512	1.81403E+14
1	13513	1.81411E+14
1	13514	1.81418E+14
1	13515	1.81421E+14
1	13516	1.81427E+14
1	13517	1.81429E+14
1	13518	1.81442E+14
1	13519	1.81446E+14
1	13520	1.81451E+14
1	13521	1.81482E+14
1	13522	1.81484E+14
1	13523	1.81521E+14
1	13524	1.81528E+14
1	13525	1.81532E+14
1	13526	1.81544E+14
1	13527	1.81556E+14
1	13528	1.81559E+14
1	13529	1.81609E+14
1	13530	1.8161E+14
1	13531	1.81611E+14
1	13532	1.81633E+14
1	13533	1.81638E+14
1	13534	1.81639E+14
1	13535	1.81645E+14
1	13536	1.81648E+14
1	13537	1.81651E+14
1	13538	1.81658E+14
1	13539	1.8166E+14
1	13540	1.81664E+14
1	13541	1.81676E+14
1	13542	1.81687E+14
1	13543	1.81701E+14
1	13544	1.81724E+14
1	13545	1.81733E+14
1	13546	1.81743E+14
1	13547	1.81757E+14
1	13548	1.81757E+14
1	13549	1.81765E+14
1	13550	1.81768E+14
1	13551	1.81775E+14
1	13552	1.81804E+14
1	13553	1.81807E+14
1	13554	1.81812E+14
1	13555	1.81817E+14
1	13556	1.81831E+14
1	13557	1.81864E+14
1	13558	1.81871E+14
1	13559	1.81897E+14
1	13560	1.81924E+14
1	13561	1.8193E+14
1	13562	1.81942E+14
1	13563	1.81969E+14
1	13564	1.81974E+14
1	13565	1.81975E+14
1	13566	1.81985E+14
1	13567	1.81997E+14
1	13568	1.82002E+14
1	13569	1.82013E+14
1	13570	1.82039E+14
1	13571	1.82045E+14
1	13572	1.82069E+14
1	13573	1.82079E+14
1	13574	1.8209E+14
1	13575	1.82126E+14
1	13576	1.82129E+14
1	13577	1.82183E+14
1	13578	1.822E+14
1	13579	1.82206E+14
1	13580	1.8222E+14
1	13581	1.8223E+14
1	13582	1.82246E+14
1	13583	1.82251E+14
1	13584	1.82267E+14
1	13585	1.82278E+14
1	13586	1.82279E+14
1	13587	1.82318E+14
1	13588	1.82323E+14
1	13589	1.82333E+14
1	13590	1.82342E+14
1	13591	1.82363E+14
1	13592	1.82364E+14
1	13593	1.82402E+14
1	13594	1.82412E+14
1	13595	1.82421E+14
1	13596	1.82425E+14
1	13597	1.82438E+14
1	13598	1.82462E+14
1	13599	1.8248E+14
1	13600	1.82509E+14
1	13601	1.82511E+14
1	13602	1.82516E+14
1	13603	1.82529E+14
1	13604	1.82557E+14
1	13605	1.82573E+14
1	13606	1.82584E+14
1	13607	1.82598E+14
1	13608	1.82601E+14
1	13609	1.8262E+14
1	13610	1.82622E+14
1	13611	1.82626E+14
1	13612	1.82666E+14
1	13613	1.82679E+14
1	13614	1.82684E+14
1	13615	1.82699E+14
1	13616	1.82714E+14
1	13617	1.82716E+14
1	13618	1.8272E+14
1	13619	1.82731E+14
1	13620	1.8274E+14
1	13621	1.82743E+14
1	13622	1.82747E+14
1	13623	1.82753E+14
1	13624	1.82761E+14
1	13625	1.82761E+14
1	13626	1.82782E+14
1	13627	1.82791E+14
1	13628	1.82827E+14
1	13629	1.82827E+14
1	13630	1.82832E+14
1	13631	1.82844E+14
1	13632	1.82848E+14
1	13633	1.8285E+14
1	13634	1.82877E+14
1	13635	1.82884E+14
1	13636	1.82891E+14
1	13637	1.82902E+14
1	13638	1.82904E+14
1	13639	1.82942E+14
1	13640	1.82948E+14
1	13641	1.8296E+14
1	13642	1.82963E+14
1	13643	1.82979E+14
1	13644	1.82984E+14
1	13645	1.82997E+14
1	13646	1.83011E+14
1	13647	1.83039E+14
1	13648	1.83052E+14
1	13649	1.83069E+14
1	13650	1.83072E+14
1	13651	1.83081E+14
1	13652	1.83083E+14
1	13653	1.83099E+14
1	13654	1.83155E+14
1	13655	1.8316E+14
1	13656	1.83173E+14
1	13657	1.83194E+14
1	13658	1.83215E+14
1	13659	1.83217E+14
1	13660	1.8323E+14
1	13661	1.83235E+14
1	13662	1.83257E+14
1	13663	1.83267E+14
1	13664	1.83291E+14
1	13665	1.83295E+14
1	13666	1.83296E+14
1	13667	1.83305E+14
1	13668	1.83316E+14
1	13669	1.83338E+14
1	13670	1.83376E+14
1	13671	1.83401E+14
1	13672	1.83408E+14
1	13673	1.83414E+14
1	13674	1.83421E+14
1	13675	1.83427E+14
1	13676	1.83429E+14
1	13677	1.83445E+14
1	13678	1.83459E+14
1	13679	1.8346E+14
1	13680	1.83466E+14
1	13681	1.83471E+14
1	13682	1.83491E+14
1	13683	1.83506E+14
1	13684	1.83521E+14
1	13685	1.83526E+14
1	13686	1.83533E+14
1	13687	1.83535E+14
1	13688	1.83556E+14
1	13689	1.83558E+14
1	13690	1.83564E+14
1	13691	1.83568E+14
1	13692	1.83581E+14
1	13693	1.83601E+14
1	13694	1.83611E+14
1	13695	1.83624E+14
1	13696	1.83638E+14
1	13697	1.83685E+14
1	13698	1.8369E+14
1	13699	1.83703E+14
1	13700	1.83724E+14
1	13701	1.83735E+14
1	13702	1.83746E+14
1	13703	1.83753E+14
1	13704	1.83766E+14
1	13705	1.83792E+14
1	13706	1.838E+14
1	13707	1.83802E+14
1	13708	1.83806E+14
1	13709	1.83823E+14
1	13710	1.83827E+14
1	13711	1.83827E+14
1	13712	1.83836E+14
1	13713	1.83839E+14
1	13714	1.8384E+14
1	13715	1.83846E+14
1	13716	1.83851E+14
1	13717	1.83857E+14
1	13718	1.83884E+14
1	13719	1.83885E+14
1	13720	1.8389E+14
1	13721	1.83909E+14
1	13722	1.83942E+14
1	13723	1.83944E+14
1	13724	1.83956E+14
1	13725	1.83981E+14
1	13726	1.83983E+14
1	13727	1.83984E+14
1	13728	1.83989E+14
1	13729	1.84009E+14
1	13730	1.84044E+14
1	13731	1.84052E+14
1	13732	1.84053E+14
1	13733	1.84059E+14
1	13734	1.84064E+14
1	13735	1.84068E+14
1	13736	1.84069E+14
1	13737	1.8407E+14
1	13738	1.84086E+14
1	13739	1.84111E+14
1	13740	1.84135E+14
1	13741	1.84159E+14
1	13742	1.8417E+14
1	13743	1.84171E+14
1	13744	1.8421E+14
1	13745	1.84226E+14
1	13746	1.84239E+14
1	13747	1.84241E+14
1	13748	1.84257E+14
1	13749	1.84259E+14
1	13750	1.84282E+14
1	13751	1.84282E+14
1	13752	1.84289E+14
1	13753	1.84292E+14
1	13754	1.84311E+14
1	13755	1.84335E+14
1	13756	1.84339E+14
1	13757	1.84349E+14
1	13758	1.84354E+14
1	13759	1.84365E+14
1	13760	1.84379E+14
1	13761	1.84386E+14
1	13762	1.844E+14
1	13763	1.84409E+14
1	13764	1.84435E+14
1	13765	1.84439E+14
1	13766	1.84439E+14
1	13767	1.84454E+14
1	13768	1.84477E+14
1	13769	1.84501E+14
1	13770	1.84509E+14
1	13771	1.8452E+14
1	13772	1.84532E+14
1	13773	1.84546E+14
1	13774	1.84549E+14
1	13775	1.8455E+14
1	13776	1.84565E+14
1	13777	1.84587E+14
1	13778	1.84591E+14
1	13779	1.84594E+14
1	13780	1.84598E+14
1	13781	1.84622E+14
1	13782	1.84634E+14
1	13783	1.84637E+14
1	13784	1.84647E+14
1	13785	1.84648E+14
1	13786	1.84664E+14
1	13787	1.84668E+14
1	13788	1.84711E+14
1	13789	1.84746E+14
1	13790	1.84751E+14
1	13791	1.84759E+14
1	13792	1.84762E+14
1	13793	1.84773E+14
1	13794	1.84774E+14
1	13795	1.84795E+14
1	13796	1.84822E+14
1	13797	1.8483E+14
1	13798	1.84832E+14
1	13799	1.84835E+14
1	13800	1.84883E+14
1	13801	1.84893E+14
1	13802	1.84915E+14
1	13803	1.84918E+14
1	13804	1.84921E+14
1	13805	1.84936E+14
1	13806	1.84946E+14
1	13807	1.84974E+14
1	13808	1.84984E+14
1	13809	1.84986E+14
1	13810	1.84986E+14
1	13811	1.84989E+14
1	13812	1.84992E+14
1	13813	1.85011E+14
1	13814	1.85013E+14
1	13815	1.85026E+14
1	13816	1.8504E+14
1	13817	1.85055E+14
1	13818	1.85058E+14
1	13819	1.85064E+14
1	13820	1.85089E+14
1	13821	1.85095E+14
1	13822	1.85099E+14
1	13823	1.85121E+14
1	13824	1.85159E+14
1	13825	1.85171E+14
1	13826	1.85175E+14
1	13827	1.85185E+14
1	13828	1.85193E+14
1	13829	1.85196E+14
1	13830	1.852E+14
1	13831	1.85204E+14
1	13832	1.85214E+14
1	13833	1.85216E+14
1	13834	1.85225E+14
1	13835	1.85227E+14
1	13836	1.85246E+14
1	13837	1.85257E+14
1	13838	1.85284E+14
1	13839	1.8531E+14
1	13840	1.85319E+14
1	13841	1.85329E+14
1	13842	1.85339E+14
1	13843	1.85347E+14
1	13844	1.85366E+14
1	13845	1.85372E+14
1	13846	1.85374E+14
1	13847	1.85377E+14
1	13848	1.8538E+14
1	13849	1.85384E+14
1	13850	1.85405E+14
1	13851	1.85408E+14
1	13852	1.8541E+14
1	13853	1.85415E+14
1	13854	1.8543E+14
1	13855	1.85433E+14
1	13856	1.8548E+14
1	13857	1.85485E+14
1	13858	1.85487E+14
1	13859	1.85488E+14
1	13860	1.85494E+14
1	13861	1.85498E+14
1	13862	1.85502E+14
1	13863	1.85523E+14
1	13864	1.85552E+14
1	13865	1.85571E+14
1	13866	1.85572E+14
1	13867	1.85575E+14
1	13868	1.85577E+14
1	13869	1.85583E+14
1	13870	1.85585E+14
1	13871	1.85591E+14
1	13872	1.85592E+14
1	13873	1.85605E+14
1	13874	1.85624E+14
1	13875	1.85646E+14
1	13876	1.85656E+14
1	13877	1.85661E+14
1	13878	1.8567E+14
1	13879	1.8567E+14
1	13880	1.85682E+14
1	13881	1.85732E+14
1	13882	1.85748E+14
1	13883	1.85755E+14
1	13884	1.85777E+14
1	13885	1.85777E+14
1	13886	1.85784E+14
1	13887	1.85817E+14
1	13888	1.85817E+14
1	13889	1.85819E+14
1	13890	1.8582E+14
1	13891	1.85835E+14
1	13892	1.85842E+14
1	13893	1.85846E+14
1	13894	1.85847E+14
1	13895	1.85852E+14
1	13896	1.85856E+14
1	13897	1.85856E+14
1	13898	1.8586E+14
1	13899	1.85885E+14
1	13900	1.85929E+14
1	13901	1.85956E+14
1	13902	1.85962E+14
1	13903	1.85972E+14
1	13904	1.86001E+14
1	13905	1.86012E+14
1	13906	1.8602E+14
1	13907	1.86022E+14
1	13908	1.86038E+14
1	13909	1.86048E+14
1	13910	1.86052E+14
1	13911	1.86061E+14
1	13912	1.86065E+14
1	13913	1.86069E+14
1	13914	1.86078E+14
1	13915	1.86091E+14
1	13916	1.86093E+14
1	13917	1.86095E+14
1	13918	1.86104E+14
1	13919	1.86116E+14
1	13920	1.8621E+14
1	13921	1.86212E+14
1	13922	1.86233E+14
1	13923	1.86241E+14
1	13924	1.86255E+14
1	13925	1.86261E+14
1	13926	1.86312E+14
1	13927	1.86324E+14
1	13928	1.86356E+14
1	13929	1.86356E+14
1	13930	1.86386E+14
1	13931	1.86408E+14
1	13932	1.86427E+14
1	13933	1.86433E+14
1	13934	1.86441E+14
1	13935	1.86443E+14
1	13936	1.86449E+14
1	13937	1.86455E+14
1	13938	1.86457E+14
1	13939	1.86475E+14
1	13940	1.86498E+14
1	13941	1.86502E+14
1	13942	1.86502E+14
1	13943	1.86524E+14
1	13944	1.86533E+14
1	13945	1.86545E+14
1	13946	1.86556E+14
1	13947	1.86559E+14
1	13948	1.86584E+14
1	13949	1.86591E+14
1	13950	1.86602E+14
1	13951	1.86618E+14
1	13952	1.8662E+14
1	13953	1.86628E+14
1	13954	1.86661E+14
1	13955	1.86682E+14
1	13956	1.86693E+14
1	13957	1.86695E+14
1	13958	1.86697E+14
1	13959	1.86724E+14
1	13960	1.86733E+14
1	13961	1.8674E+14
1	13962	1.86742E+14
1	13963	1.86767E+14
1	13964	1.86804E+14
1	13965	1.86805E+14
1	13966	1.86806E+14
1	13967	1.86822E+14
1	13968	1.86822E+14
1	13969	1.86835E+14
1	13970	1.86846E+14
1	13971	1.86848E+14
1	13972	1.86857E+14
1	13973	1.86877E+14
1	13974	1.86886E+14
1	13975	1.86887E+14
1	13976	1.86887E+14
1	13977	1.86892E+14
1	13978	1.86901E+14
1	13979	1.86938E+14
1	13980	1.8695E+14
1	13981	1.86964E+14
1	13982	1.86983E+14
1	13983	1.86991E+14
1	13984	1.86994E+14
1	13985	1.87002E+14
1	13986	1.8701E+14
1	13987	1.87022E+14
1	13988	1.87034E+14
1	13989	1.87036E+14
1	13990	1.87049E+14
1	13991	1.87067E+14
1	13992	1.87071E+14
1	13993	1.87084E+14
1	13994	1.87096E+14
1	13995	1.871E+14
1	13996	1.8711E+14
1	13997	1.87128E+14
1	13998	1.87132E+14
1	13999	1.87151E+14
1	14000	1.87154E+14
1	14001	1.87157E+14
1	14002	1.87169E+14
1	14003	1.87186E+14
1	14004	1.87191E+14
1	14005	1.872E+14
1	14006	1.87218E+14
1	14007	1.87232E+14
1	14008	1.87258E+14
1	14009	1.87272E+14
1	14010	1.87289E+14
1	14011	1.8729E+14
1	14012	1.87306E+14
1	14013	1.87313E+14
1	14014	1.87325E+14
1	14015	1.87331E+14
1	14016	1.87346E+14
1	14017	1.87362E+14
1	14018	1.87387E+14
1	14019	1.87391E+14
1	14020	1.87398E+14
1	14021	1.87402E+14
1	14022	1.87431E+14
1	14023	1.87442E+14
1	14024	1.87461E+14
1	14025	1.87482E+14
1	14026	1.87496E+14
1	14027	1.87513E+14
1	14028	1.87514E+14
1	14029	1.87526E+14
1	14030	1.87531E+14
1	14031	1.87533E+14
1	14032	1.87536E+14
1	14033	1.87538E+14
1	14034	1.87545E+14
1	14035	1.87547E+14
1	14036	1.87552E+14
1	14037	1.87565E+14
1	14038	1.87586E+14
1	14039	1.87594E+14
1	14040	1.87598E+14
1	14041	1.87602E+14
1	14042	1.87626E+14
1	14043	1.87658E+14
1	14044	1.87666E+14
1	14045	1.87677E+14
1	14046	1.8769E+14
1	14047	1.87691E+14
1	14048	1.87694E+14
1	14049	1.87716E+14
1	14050	1.87717E+14
1	14051	1.87719E+14
1	14052	1.87725E+14
1	14053	1.8773E+14
1	14054	1.87741E+14
1	14055	1.87747E+14
1	14056	1.87755E+14
1	14057	1.87756E+14
1	14058	1.87759E+14
1	14059	1.87774E+14
1	14060	1.87783E+14
1	14061	1.87788E+14
1	14062	1.87793E+14
1	14063	1.87816E+14
1	14064	1.87828E+14
1	14065	1.87831E+14
1	14066	1.87848E+14
1	14067	1.87852E+14
1	14068	1.87865E+14
1	14069	1.87868E+14
1	14070	1.87896E+14
1	14071	1.87899E+14
1	14072	1.87902E+14
1	14073	1.87907E+14
1	14074	1.87917E+14
1	14075	1.87931E+14
1	14076	1.87957E+14
1	14077	1.87958E+14
1	14078	1.87959E+14
1	14079	1.87969E+14
1	14080	1.87976E+14
1	14081	1.87995E+14
1	14082	1.87999E+14
1	14083	1.88003E+14
1	14084	1.88031E+14
1	14085	1.88057E+14
1	14086	1.88086E+14
1	14087	1.88088E+14
1	14088	1.88091E+14
1	14089	1.8811E+14
1	14090	1.88116E+14
1	14091	1.88132E+14
1	14092	1.88148E+14
1	14093	1.88164E+14
1	14094	1.88168E+14
1	14095	1.8818E+14
1	14096	1.88194E+14
1	14097	1.88205E+14
1	14098	1.88207E+14
1	14099	1.88254E+14
1	14100	1.88258E+14
1	14101	1.88319E+14
1	14102	1.88333E+14
1	14103	1.88352E+14
1	14104	1.88361E+14
1	14105	1.88372E+14
1	14106	1.88389E+14
1	14107	1.88402E+14
1	14108	1.88403E+14
1	14109	1.88405E+14
1	14110	1.88406E+14
1	14111	1.88408E+14
1	14112	1.88437E+14
1	14113	1.88467E+14
1	14114	1.8848E+14
1	14115	1.88486E+14
1	14116	1.88487E+14
1	14117	1.88494E+14
1	14118	1.88503E+14
1	14119	1.88507E+14
1	14120	1.88512E+14
1	14121	1.88518E+14
1	14122	1.88531E+14
1	14123	1.88536E+14
1	14124	1.88536E+14
1	14125	1.88538E+14
1	14126	1.88544E+14
1	14127	1.88587E+14
1	14128	1.88594E+14
1	14129	1.88625E+14
1	14130	1.88645E+14
1	14131	1.88648E+14
1	14132	1.88652E+14
1	14133	1.88671E+14
1	14134	1.88703E+14
1	14135	1.88713E+14
1	14136	1.88734E+14
1	14137	1.88739E+14
1	14138	1.88776E+14
1	14139	1.88805E+14
1	14140	1.88806E+14
1	14141	1.88807E+14
1	14142	1.88808E+14
1	14143	1.88854E+14
1	14144	1.88859E+14
1	14145	1.88872E+14
1	14146	1.88874E+14
1	14147	1.88892E+14
1	14148	1.88893E+14
1	14149	1.88897E+14
1	14150	1.88929E+14
1	14151	1.88944E+14
1	14152	1.88981E+14
1	14153	1.89E+14
1	14154	1.89012E+14
1	14155	1.89029E+14
1	14156	1.89031E+14
1	14157	1.89057E+14
1	14158	1.89082E+14
1	14159	1.89104E+14
1	14160	1.89145E+14
1	14161	1.89161E+14
1	14162	1.89166E+14
1	14163	1.89178E+14
1	14164	1.89181E+14
1	14165	1.89236E+14
1	14166	1.89237E+14
1	14167	1.89257E+14
1	14168	1.89276E+14
1	14169	1.89286E+14
1	14170	1.89288E+14
1	14171	1.893E+14
1	14172	1.8931E+14
1	14173	1.89321E+14
1	14174	1.89327E+14
1	14175	1.89343E+14
1	14176	1.89353E+14
1	14177	1.8936E+14
1	14178	1.89388E+14
1	14179	1.89391E+14
1	14180	1.89394E+14
1	14181	1.89408E+14
1	14182	1.8941E+14
1	14183	1.89417E+14
1	14184	1.89427E+14
1	14185	1.89433E+14
1	14186	1.89439E+14
1	14187	1.89445E+14
1	14188	1.89454E+14
1	14189	1.89456E+14
1	14190	1.89465E+14
1	14191	1.89468E+14
1	14192	1.89473E+14
1	14193	1.89476E+14
1	14194	1.8948E+14
1	14195	1.89486E+14
1	14196	1.89513E+14
1	14197	1.89519E+14
1	14198	1.89533E+14
1	14199	1.89541E+14
1	14200	1.89555E+14
1	14201	1.89556E+14
1	14202	1.8956E+14
1	14203	1.8961E+14
1	14204	1.89622E+14
1	14205	1.89623E+14
1	14206	1.89625E+14
1	14207	1.89626E+14
1	14208	1.89631E+14
1	14209	1.89632E+14
1	14210	1.89663E+14
1	14211	1.89665E+14
1	14212	1.89667E+14
1	14213	1.89673E+14
1	14214	1.89678E+14
1	14215	1.89688E+14
1	14216	1.89707E+14
1	14217	1.89708E+14
1	14218	1.89718E+14
1	14219	1.89722E+14
1	14220	1.89725E+14
1	14221	1.89741E+14
1	14222	1.89749E+14
1	14223	1.89749E+14
1	14224	1.8975E+14
1	14225	1.8976E+14
1	14226	1.89774E+14
1	14227	1.89779E+14
1	14228	1.89786E+14
1	14229	1.89801E+14
1	14230	1.89801E+14
1	14231	1.8981E+14
1	14232	1.89816E+14
1	14233	1.89838E+14
1	14234	1.89859E+14
1	14235	1.8986E+14
1	14236	1.89861E+14
1	14237	1.89866E+14
1	14238	1.89871E+14
1	14239	1.89877E+14
1	14240	1.89892E+14
1	14241	1.89895E+14
1	14242	1.899E+14
1	14243	1.89914E+14
1	14244	1.89921E+14
1	14245	1.89929E+14
1	14246	1.89933E+14
1	14247	1.89941E+14
1	14248	1.89952E+14
1	14249	1.89958E+14
1	14250	1.89958E+14
1	14251	1.89973E+14
1	14252	1.89991E+14
1	14253	1.90017E+14
1	14254	1.90022E+14
1	14255	1.90048E+14
1	14256	1.9006E+14
1	14257	1.90061E+14
1	14258	1.90087E+14
1	14259	1.90093E+14
1	14260	1.90095E+14
1	14261	1.90096E+14
1	14262	1.901E+14
1	14263	1.90103E+14
1	14264	1.90113E+14
1	14265	1.90146E+14
1	14266	1.90149E+14
1	14267	1.9016E+14
1	14268	1.90168E+14
1	14269	1.90186E+14
1	14270	1.90194E+14
1	14271	1.90221E+14
1	14272	1.90221E+14
1	14273	1.90243E+14
1	14274	1.90249E+14
1	14275	1.90253E+14
1	14276	1.90266E+14
1	14277	1.90305E+14
1	14278	1.90307E+14
1	14279	1.9031E+14
1	14280	1.90338E+14
1	14281	1.90354E+14
1	14282	1.9039E+14
1	14283	1.90392E+14
1	14284	1.90397E+14
1	14285	1.90399E+14
1	14286	1.90404E+14
1	14287	1.90422E+14
1	14288	1.90423E+14
1	14289	1.90428E+14
1	14290	1.9043E+14
1	14291	1.90437E+14
1	14292	1.90437E+14
1	14293	1.90442E+14
1	14294	1.90443E+14
1	14295	1.90456E+14
1	14296	1.90456E+14
1	14297	1.90457E+14
1	14298	1.90472E+14
1	14299	1.90475E+14
1	14300	1.90491E+14
1	14301	1.90496E+14
1	14302	1.90502E+14
1	14303	1.90519E+14
1	14304	1.90531E+14
1	14305	1.90554E+14
1	14306	1.90557E+14
1	14307	1.90558E+14
1	14308	1.90562E+14
1	14309	1.90601E+14
1	14310	1.90606E+14
1	14311	1.90616E+14
1	14312	1.90622E+14
1	14313	1.90646E+14
1	14314	1.90654E+14
1	14315	1.90676E+14
1	14316	1.90676E+14
1	14317	1.90686E+14
1	14318	1.90698E+14
1	14319	1.90714E+14
1	14320	1.90723E+14
1	14321	1.90724E+14
1	14322	1.90724E+14
1	14323	1.90772E+14
1	14324	1.90787E+14
1	14325	1.90794E+14
1	14326	1.90798E+14
1	14327	1.90799E+14
1	14328	1.90833E+14
1	14329	1.90849E+14
1	14330	1.90882E+14
1	14331	1.90891E+14
1	14332	1.90893E+14
1	14333	1.90894E+14
1	14334	1.90897E+14
1	14335	1.90903E+14
1	14336	1.90908E+14
1	14337	1.90929E+14
1	14338	1.90945E+14
1	14339	1.90946E+14
1	14340	1.90948E+14
1	14341	1.90969E+14
1	14342	1.90982E+14
1	14343	1.90984E+14
1	14344	1.91006E+14
1	14345	1.91007E+14
1	14346	1.91016E+14
1	14347	1.91019E+14
1	14348	1.9103E+14
1	14349	1.91034E+14
1	14350	1.91041E+14
1	14351	1.91068E+14
1	14352	1.91073E+14
1	14353	1.91088E+14
1	14354	1.91092E+14
1	14355	1.9112E+14
1	14356	1.91145E+14
1	14357	1.9116E+14
1	14358	1.91173E+14
1	14359	1.91174E+14
1	14360	1.91176E+14
1	14361	1.91198E+14
