# Supplementary material for: Cosmic coding and transfer for ultra high security near-field communications
Source: iScience. 2023 Jan 4;26(2):105897. doi: 10.1016/j.isci.2022.105897 (PMC9883181; doi:10.1016/j.isci.2022.105897)
Supplement: Data S2. D_Receiver.csv — The 10-second data collected at DRECEIVER. The first column indicates the detector identification number. The second column indicates the event identification number. The third column indicates the time of the event occurrence in units of ps. [file mmc2.csv]

Data collected at the receiver's detector.
2	28959	1.81E+14
2	28961	1.81E+14
2	28975	1.81E+14
2	29022	1.81E+14
2	29027	1.81E+14
2	29030	1.81E+14
2	29032	1.81E+14
2	29035	1.81E+14
2	29041	1.81E+14
2	29046	1.81E+14
2	29055	1.81E+14
2	29058	1.81E+14
2	29064	1.81E+14
2	29069	1.81E+14
2	29073	1.81E+14
2	29085	1.81E+14
2	29090	1.81E+14
2	29093	1.81E+14
2	29096	1.81E+14
2	29108	1.82E+14
2	29113	1.82E+14
2	29115	1.82E+14
2	29122	1.82E+14
2	29140	1.82E+14
2	29144	1.82E+14
2	29148	1.82E+14
2	29151	1.82E+14
2	29157	1.82E+14
2	29159	1.82E+14
2	29161	1.82E+14
2	29164	1.82E+14
2	29167	1.82E+14
2	29169	1.82E+14
2	29173	1.82E+14
2	29178	1.82E+14
2	29182	1.82E+14
2	29185	1.82E+14
2	29187	1.82E+14
2	29190	1.82E+14
2	29194	1.82E+14
2	29200	1.82E+14
2	29207	1.82E+14
2	29211	1.82E+14
2	29218	1.82E+14
2	29222	1.82E+14
2	29233	1.82E+14
2	29235	1.82E+14
2	29236	1.82E+14
2	29238	1.82E+14
2	29239	1.82E+14
2	29248	1.82E+14
2	29266	1.82E+14
2	29268	1.82E+14
2	29275	1.82E+14
2	29283	1.82E+14
2	29287	1.82E+14
2	29299	1.82E+14
2	29307	1.82E+14
2	29322	1.82E+14
2	29325	1.82E+14
2	29329	1.82E+14
2	29332	1.82E+14
2	29335	1.82E+14
2	29338	1.82E+14
2	29339	1.82E+14
2	29341	1.82E+14
2	29344	1.82E+14
2	29347	1.82E+14
2	29350	1.82E+14
2	29354	1.82E+14
2	29357	1.82E+14
2	29360	1.82E+14
2	29371	1.82E+14
2	29375	1.82E+14
2	29383	1.82E+14
2	29388	1.82E+14
2	29392	1.82E+14
2	29393	1.82E+14
2	29394	1.82E+14
2	29399	1.82E+14
2	29402	1.82E+14
2	29406	1.82E+14
2	29416	1.82E+14
2	29419	1.82E+14
2	29428	1.82E+14
2	29438	1.82E+14
2	29442	1.82E+14
2	29445	1.82E+14
2	29452	1.82E+14
2	29455	1.82E+14
2	29482	1.82E+14
2	29488	1.82E+14
2	29496	1.82E+14
2	29499	1.82E+14
2	29505	1.82E+14
2	29510	1.82E+14
2	29516	1.82E+14
2	29520	1.82E+14
2	29526	1.82E+14
2	29533	1.82E+14
2	29538	1.82E+14
2	29543	1.82E+14
2	29549	1.82E+14
2	29567	1.83E+14
2	29575	1.83E+14
2	29581	1.83E+14
2	29588	1.83E+14
2	29590	1.83E+14
2	29600	1.83E+14
2	29619	1.83E+14
2	29622	1.83E+14
2	29625	1.83E+14
2	29627	1.83E+14
2	29633	1.83E+14
2	29636	1.83E+14
2	29639	1.83E+14
2	29642	1.83E+14
2	29651	1.83E+14
2	29658	1.83E+14
2	29676	1.83E+14
2	29695	1.83E+14
2	29703	1.83E+14
2	29708	1.83E+14
2	29712	1.83E+14
2	29716	1.83E+14
2	29720	1.83E+14
2	29729	1.83E+14
2	29732	1.83E+14
2	29737	1.83E+14
2	29739	1.83E+14
2	29742	1.83E+14
2	29744	1.83E+14
2	29746	1.83E+14
2	29749	1.83E+14
2	29767	1.83E+14
2	29777	1.83E+14
2	29780	1.83E+14
2	29788	1.83E+14
2	29790	1.83E+14
2	29791	1.83E+14
2	29798	1.83E+14
2	29803	1.83E+14
2	29810	1.83E+14
2	29812	1.83E+14
2	29814	1.83E+14
2	29817	1.83E+14
2	29819	1.83E+14
2	29821	1.83E+14
2	29823	1.83E+14
2	29826	1.83E+14
2	29842	1.83E+14
2	29847	1.83E+14
2	29851	1.83E+14
2	29860	1.83E+14
2	29863	1.83E+14
2	29866	1.83E+14
2	29869	1.83E+14
2	29879	1.83E+14
2	29881	1.83E+14
2	29883	1.83E+14
2	29888	1.83E+14
2	29891	1.83E+14
2	29900	1.83E+14
2	29915	1.83E+14
2	29919	1.83E+14
2	29924	1.83E+14
2	29936	1.83E+14
2	29940	1.83E+14
2	29956	1.83E+14
2	29963	1.83E+14
2	29967	1.83E+14
2	29970	1.83E+14
2	29973	1.83E+14
2	29988	1.83E+14
2	29990	1.83E+14
2	29993	1.83E+14
2	29996	1.83E+14
2	30009	1.84E+14
2	30017	1.84E+14
2	30023	1.84E+14
2	30027	1.84E+14
2	30030	1.84E+14
2	30032	1.84E+14
2	30036	1.84E+14
2	30039	1.84E+14
2	30045	1.84E+14
2	30050	1.84E+14
2	30054	1.84E+14
2	30057	1.84E+14
2	30060	1.84E+14
2	30064	1.84E+14
2	30066	1.84E+14
2	30068	1.84E+14
2	30070	1.84E+14
2	30074	1.84E+14
2	30076	1.84E+14
2	30080	1.84E+14
2	30094	1.84E+14
2	30113	1.84E+14
2	30123	1.84E+14
2	30127	1.84E+14
2	30129	1.84E+14
2	30131	1.84E+14
2	30133	1.84E+14
2	30136	1.84E+14
2	30143	1.84E+14
2	30146	1.84E+14
2	30149	1.84E+14
2	30151	1.84E+14
2	30154	1.84E+14
2	30168	1.84E+14
2	30175	1.84E+14
2	30179	1.84E+14
2	30181	1.84E+14
2	30187	1.84E+14
2	30195	1.84E+14
2	30197	1.84E+14
2	30199	1.84E+14
2	30201	1.84E+14
2	30216	1.84E+14
2	30223	1.84E+14
2	30228	1.84E+14
2	30232	1.84E+14
2	30235	1.84E+14
2	30238	1.84E+14
2	30240	1.84E+14
2	30241	1.84E+14
2	30244	1.84E+14
2	30246	1.84E+14
2	30247	1.84E+14
2	30255	1.84E+14
2	30268	1.84E+14
2	30272	1.84E+14
2	30276	1.84E+14
2	30279	1.84E+14
2	30282	1.84E+14
2	30284	1.84E+14
2	30290	1.84E+14
2	30305	1.84E+14
2	30315	1.84E+14
2	30326	1.84E+14
2	30358	1.84E+14
2	30374	1.84E+14
2	30377	1.84E+14
2	30382	1.84E+14
2	30388	1.84E+14
2	30390	1.84E+14
2	30399	1.84E+14
2	30402	1.84E+14
2	30406	1.84E+14
2	30412	1.84E+14
2	30415	1.84E+14
2	30429	1.84E+14
2	30434	1.84E+14
2	30437	1.84E+14
2	30448	1.84E+14
2	30452	1.84E+14
2	30455	1.84E+14
2	30458	1.84E+14
2	30460	1.84E+14
2	30466	1.84E+14
2	30473	1.84E+14
2	30478	1.85E+14
2	30480	1.85E+14
2	30488	1.85E+14
2	30494	1.85E+14
2	30497	1.85E+14
2	30500	1.85E+14
2	30507	1.85E+14
2	30515	1.85E+14
2	30529	1.85E+14
2	30532	1.85E+14
2	30547	1.85E+14
2	30550	1.85E+14
2	30558	1.85E+14
2	30566	1.85E+14
2	30570	1.85E+14
2	30573	1.85E+14
2	30577	1.85E+14
2	30590	1.85E+14
2	30599	1.85E+14
2	30607	1.85E+14
2	30629	1.85E+14
2	30635	1.85E+14
2	30637	1.85E+14
2	30644	1.85E+14
2	30648	1.85E+14
2	30653	1.85E+14
2	30670	1.85E+14
2	30674	1.85E+14
2	30680	1.85E+14
2	30690	1.85E+14
2	30698	1.85E+14
2	30702	1.85E+14
2	30706	1.85E+14
2	30708	1.85E+14
2	30709	1.85E+14
2	30734	1.85E+14
2	30740	1.85E+14
2	30744	1.85E+14
2	30750	1.85E+14
2	30753	1.85E+14
2	30757	1.85E+14
2	30765	1.85E+14
2	30777	1.85E+14
2	30782	1.85E+14
2	30787	1.85E+14
2	30794	1.85E+14
2	30808	1.85E+14
2	30811	1.85E+14
2	30814	1.85E+14
2	30817	1.85E+14
2	30831	1.85E+14
2	30834	1.85E+14
2	30836	1.85E+14
2	30843	1.85E+14
2	30850	1.85E+14
2	30862	1.85E+14
2	30865	1.85E+14
2	30868	1.85E+14
2	30872	1.85E+14
2	30881	1.85E+14
2	30884	1.85E+14
2	30888	1.85E+14
2	30892	1.85E+14
2	30899	1.85E+14
2	30903	1.85E+14
2	30911	1.85E+14
2	30914	1.85E+14
2	30917	1.85E+14
2	30920	1.85E+14
2	30924	1.85E+14
2	30926	1.85E+14
2	30928	1.85E+14
2	30931	1.85E+14
2	30933	1.85E+14
2	30951	1.85E+14
2	30954	1.85E+14
2	30958	1.85E+14
2	30961	1.85E+14
2	30964	1.85E+14
2	30971	1.85E+14
2	30976	1.85E+14
2	30980	1.85E+14
2	30987	1.85E+14
2	30991	1.85E+14
2	30993	1.85E+14
2	30994	1.85E+14
2	30996	1.85E+14
2	30999	1.85E+14
2	31002	1.86E+14
2	31007	1.86E+14
2	31012	1.86E+14
2	31015	1.86E+14
2	31017	1.86E+14
2	31018	1.86E+14
2	31020	1.86E+14
2	31025	1.86E+14
2	31031	1.86E+14
2	31034	1.86E+14
2	31036	1.86E+14
2	31041	1.86E+14
2	31059	1.86E+14
2	31069	1.86E+14
2	31075	1.86E+14
2	31078	1.86E+14
2	31081	1.86E+14
2	31084	1.86E+14
2	31093	1.86E+14
2	31097	1.86E+14
2	31105	1.86E+14
2	31111	1.86E+14
2	31115	1.86E+14
2	31123	1.86E+14
2	31125	1.86E+14
2	31127	1.86E+14
2	31132	1.86E+14
2	31142	1.86E+14
2	31150	1.86E+14
2	31153	1.86E+14
2	31155	1.86E+14
2	31158	1.86E+14
2	31162	1.86E+14
2	31165	1.86E+14
2	31173	1.86E+14
2	31185	1.86E+14
2	31188	1.86E+14
2	31192	1.86E+14
2	31212	1.86E+14
2	31217	1.86E+14
2	31222	1.86E+14
2	31225	1.86E+14
2	31235	1.86E+14
2	31237	1.86E+14
2	31241	1.86E+14
2	31244	1.86E+14
2	31246	1.86E+14
2	31247	1.86E+14
2	31248	1.86E+14
2	31257	1.86E+14
2	31260	1.86E+14
2	31264	1.86E+14
2	31267	1.86E+14
2	31272	1.86E+14
2	31274	1.86E+14
2	31276	1.86E+14
2	31281	1.86E+14
2	31284	1.86E+14
2	31288	1.86E+14
2	31293	1.86E+14
2	31309	1.86E+14
2	31311	1.86E+14
2	31313	1.86E+14
2	31314	1.86E+14
2	31316	1.86E+14
2	31322	1.86E+14
2	31339	1.86E+14
2	31342	1.86E+14
2	31372	1.86E+14
2	31379	1.86E+14
2	31383	1.86E+14
2	31386	1.86E+14
2	31388	1.86E+14
2	31390	1.86E+14
2	31393	1.86E+14
2	31396	1.86E+14
2	31407	1.86E+14
2	31410	1.86E+14
2	31418	1.86E+14
2	31419	1.86E+14
2	31420	1.86E+14
2	31424	1.86E+14
2	31432	1.86E+14
2	31435	1.86E+14
2	31440	1.86E+14
2	31443	1.86E+14
2	31449	1.86E+14
2	31453	1.86E+14
2	31461	1.86E+14
2	31471	1.87E+14
2	31491	1.87E+14
2	31498	1.87E+14
2	31501	1.87E+14
2	31512	1.87E+14
2	31515	1.87E+14
2	31516	1.87E+14
2	31517	1.87E+14
2	31532	1.87E+14
2	31536	1.87E+14
2	31540	1.87E+14
2	31543	1.87E+14
2	31547	1.87E+14
2	31550	1.87E+14
2	31561	1.87E+14
2	31564	1.87E+14
2	31568	1.87E+14
2	31587	1.87E+14
2	31600	1.87E+14
2	31609	1.87E+14
2	31611	1.87E+14
2	31626	1.87E+14
2	31631	1.87E+14
2	31634	1.87E+14
2	31649	1.87E+14
2	31653	1.87E+14
2	31658	1.87E+14
2	31663	1.87E+14
2	31695	1.87E+14
2	31698	1.87E+14
2	31703	1.87E+14
2	31706	1.87E+14
2	31708	1.87E+14
2	31711	1.87E+14
2	31714	1.87E+14
2	31717	1.87E+14
2	31735	1.87E+14
2	31737	1.87E+14
2	31744	1.87E+14
2	31758	1.87E+14
2	31760	1.87E+14
2	31762	1.87E+14
2	31774	1.87E+14
2	31782	1.87E+14
2	31787	1.87E+14
2	31796	1.87E+14
2	31803	1.87E+14
2	31819	1.87E+14
2	31825	1.87E+14
2	31829	1.87E+14
2	31834	1.87E+14
2	31851	1.87E+14
2	31854	1.87E+14
2	31859	1.87E+14
2	31870	1.87E+14
2	31876	1.87E+14
2	31882	1.87E+14
2	31884	1.87E+14
2	31886	1.87E+14
2	31888	1.87E+14
2	31890	1.87E+14
2	31896	1.87E+14
2	31899	1.87E+14
2	31903	1.87E+14
2	31918	1.88E+14
2	31926	1.88E+14
2	31932	1.88E+14
2	31938	1.88E+14
2	31940	1.88E+14
2	31941	1.88E+14
2	31943	1.88E+14
2	31949	1.88E+14
2	31963	1.88E+14
2	31965	1.88E+14
2	31971	1.88E+14
2	31975	1.88E+14
2	31994	1.88E+14
2	31997	1.88E+14
2	32010	1.88E+14
2	32012	1.88E+14
2	32023	1.88E+14
2	32025	1.88E+14
2	32032	1.88E+14
2	32034	1.88E+14
2	32035	1.88E+14
2	32038	1.88E+14
2	32054	1.88E+14
2	32078	1.88E+14
2	32080	1.88E+14
2	32088	1.88E+14
2	32092	1.88E+14
2	32094	1.88E+14
2	32095	1.88E+14
2	32108	1.88E+14
2	32112	1.88E+14
2	32113	1.88E+14
2	32114	1.88E+14
2	32122	1.88E+14
2	32126	1.88E+14
2	32131	1.88E+14
2	32137	1.88E+14
2	32144	1.88E+14
2	32151	1.88E+14
2	32156	1.88E+14
2	32162	1.88E+14
2	32174	1.88E+14
2	32177	1.88E+14
2	32181	1.88E+14
2	32195	1.88E+14
2	32199	1.88E+14
2	32201	1.88E+14
2	32215	1.88E+14
2	32225	1.88E+14
2	32228	1.88E+14
2	32235	1.88E+14
2	32253	1.88E+14
2	32258	1.88E+14
2	32266	1.88E+14
2	32277	1.88E+14
2	32298	1.88E+14
2	32301	1.88E+14
2	32304	1.88E+14
2	32317	1.88E+14
2	32333	1.88E+14
2	32338	1.88E+14
2	32345	1.88E+14
2	32347	1.88E+14
2	32358	1.88E+14
2	32361	1.88E+14
2	32368	1.88E+14
2	32370	1.88E+14
2	32371	1.88E+14
2	32373	1.88E+14
2	32380	1.88E+14
2	32384	1.88E+14
2	32389	1.88E+14
2	32394	1.88E+14
2	32399	1.88E+14
2	32402	1.88E+14
2	32406	1.89E+14
2	32409	1.89E+14
2	32412	1.89E+14
2	32415	1.89E+14
2	32418	1.89E+14
2	32425	1.89E+14
2	32428	1.89E+14
2	32467	1.89E+14
2	32470	1.89E+14
2	32475	1.89E+14
2	32479	1.89E+14
2	32483	1.89E+14
2	32497	1.89E+14
2	32506	1.89E+14
2	32512	1.89E+14
2	32514	1.89E+14
2	32515	1.89E+14
2	32526	1.89E+14
2	32538	1.89E+14
2	32567	1.89E+14
2	32570	1.89E+14
2	32572	1.89E+14
2	32582	1.89E+14
2	32585	1.89E+14
2	32590	1.89E+14
2	32596	1.89E+14
2	32602	1.89E+14
2	32605	1.89E+14
2	32608	1.89E+14
2	32609	1.89E+14
2	32611	1.89E+14
2	32614	1.89E+14
2	32628	1.89E+14
2	32638	1.89E+14
2	32639	1.89E+14
2	32642	1.89E+14
2	32644	1.89E+14
2	32651	1.89E+14
2	32654	1.89E+14
2	32666	1.89E+14
2	32669	1.89E+14
2	32673	1.89E+14
2	32680	1.89E+14
2	32682	1.89E+14
2	32684	1.89E+14
2	32687	1.89E+14
2	32691	1.89E+14
2	32694	1.89E+14
2	32696	1.89E+14
2	32698	1.89E+14
2	32700	1.89E+14
2	32704	1.89E+14
2	32711	1.89E+14
2	32715	1.89E+14
2	32718	1.89E+14
2	32720	1.89E+14
2	32723	1.89E+14
2	32726	1.89E+14
2	32731	1.89E+14
2	32733	1.89E+14
2	32737	1.89E+14
2	32740	1.89E+14
2	32743	1.89E+14
2	32748	1.89E+14
2	32751	1.89E+14
2	32755	1.89E+14
2	32761	1.89E+14
2	32767	1.89E+14
2	32774	1.89E+14
2	32791	1.89E+14
2	32792	1.89E+14
2	32817	1.89E+14
2	32821	1.89E+14
2	32823	1.89E+14
2	32824	1.89E+14
2	32828	1.90E+14
2	32831	1.90E+14
2	32835	1.90E+14
2	32840	1.90E+14
2	32844	1.90E+14
2	32848	1.90E+14
2	32860	1.90E+14
2	32862	1.90E+14
2	32866	1.90E+14
2	32873	1.90E+14
2	32877	1.90E+14
2	32886	1.90E+14
2	32887	1.90E+14
2	32893	1.90E+14
2	32898	1.90E+14
2	32901	1.90E+14
2	32903	1.90E+14
2	32904	1.90E+14
2	32906	1.90E+14
2	32909	1.90E+14
2	32912	1.90E+14
2	32924	1.90E+14
2	32930	1.90E+14
2	32934	1.90E+14
2	32936	1.90E+14
2	32938	1.90E+14
2	32941	1.90E+14
2	32944	1.90E+14
2	32947	1.90E+14
2	32949	1.90E+14
2	32967	1.90E+14
2	32972	1.90E+14
2	32980	1.90E+14
2	32984	1.90E+14
2	32988	1.90E+14
2	32990	1.90E+14
2	32994	1.90E+14
2	33031	1.90E+14
2	33040	1.90E+14
2	33047	1.90E+14
2	33051	1.90E+14
2	33057	1.90E+14
2	33062	1.90E+14
2	33072	1.90E+14
2	33083	1.90E+14
2	33084	1.90E+14
2	33088	1.90E+14
2	33090	1.90E+14
2	33095	1.90E+14
2	33109	1.90E+14
2	33112	1.90E+14
2	33115	1.90E+14
2	33119	1.90E+14
2	33122	1.90E+14
2	33125	1.90E+14
2	33127	1.90E+14
2	33130	1.90E+14
2	33134	1.90E+14
2	33136	1.90E+14
2	33142	1.90E+14
2	33158	1.90E+14
2	33171	1.90E+14
2	33174	1.90E+14
2	33177	1.90E+14
2	33185	1.90E+14
2	33208	1.90E+14
2	33211	1.90E+14
2	33221	1.90E+14
2	33224	1.90E+14
2	33227	1.90E+14
2	33243	1.90E+14
2	33247	1.90E+14
2	33259	1.90E+14
2	33261	1.90E+14
2	33264	1.91E+14
2	33267	1.91E+14
2	33278	1.91E+14
2	33283	1.91E+14
2	33286	1.91E+14
2	33302	1.91E+14
2	33305	1.91E+14
2	33313	1.91E+14
2	33317	1.91E+14
2	33320	1.91E+14
2	33337	1.91E+14
2	33345	1.91E+14
2	33348	1.91E+14
2	33351	1.91E+14
2	33354	1.91E+14
2	33356	1.91E+14
2	33357	1.91E+14
2	33361	1.91E+14
2	33369	1.91E+14
2	33376	1.91E+14
2	33380	1.91E+14
2	33383	1.91E+14
2	33390	1.91E+14
2	33400	1.91E+14
2	33403	1.91E+14
2	33404	1.91E+14
2	33407	1.91E+14
2	33408	1.91E+14
2	33410	1.91E+14
2	33418	1.91E+14
2	33423	1.91E+14
2	33426	1.91E+14
2	33428	1.91E+14
2	33457	1.91E+14
2	33486	1.91E+14
2	33490	1.91E+14
2	33494	1.91E+14
2	33496	1.91E+14
2	33515	1.91E+14
2	33524	1.91E+14
2	33530	1.91E+14
2	33544	1.91E+14
2	33546	1.91E+14
2	33547	1.91E+14
2	33553	1.91E+14
2	33555	1.91E+14
2	33562	1.91E+14
2	33567	1.91E+14
2	33572	1.91E+14
2	33582	1.91E+14
2	33590	1.91E+14
2	33593	1.91E+14
2	33596	1.91E+14
2	33600	1.91E+14
2	33603	1.91E+14
2	33609	1.91E+14
2	33612	1.91E+14
2	33615	1.91E+14
2	33620	1.91E+14
2	33626	1.91E+14
2	33634	1.91E+14
